# Supplementary material for: Phylogenetic and coalescent analysis of three loci suggest that the Water Rail is divisible into two species, Rallus aquaticus and R. indicus
Source: BMC Evol Biol. 2010 Jul 23;10:226. doi: 10.1186/1471-2148-10-226 (PMC2927924; doi:10.1186/1471-2148-10-226)
Supplement: Additional file 3 — Specimens Details. List of specimens used in the study, with detailed identification information, sample locality coordinates, and corresponding nuclear alleles. [file 1471-2148-10-226-S3.XLS]

## Sheet: Lab
Species	BOLD Process ID	Sample ID	Catalog Num	Institution	Collectors	Country/Ocean	Province	Region	Exact Site	Lat	Lon	Life Stage	COI GenBank	ADH5 Alleles	PTPN12 Alleles										3		2
Rallus limicola	ROMC733-08	1B-2284	158552	Royal Ontario Museum		Canada	Ontario		Toronto, King St at Bay St	43.6667	-79.3833	A	GU097265	HM241675 (GeneBank #)	HM241677 (GeneBank #)										3		2
Rallus limicola	ROMC734-08	1B-2684	159961	Royal Ontario Museum		Canada	Ontario	Durham RM	Courtice	43.9167	-78.7667	I	GU097266	HM241676 (GeneBank #)	HM241677 (GeneBank #)										0		2
Rallus indicus	ROMC532-08	KM 19 7A00317		Royal Ontario Museum	G.H.J. de Kroon	Japan	Hokkaido		Shunkunitai Wild Bird Sanctuary	43.324	145.582	I	GU097230	A9/ A9	P1/ P1										0		2
Rallus indicus	ROMC531-08	KM 6 7A00309		Royal Ontario Museum	G.H.J. de Kroon	Japan	Hokkaido		Shunkunitai Wild Bird Sanctuary	43.324	145.582	I	GU097231	A1/ A2	P1/ P2										0		1
Rallus indicus	ROMC528-08	KM 2 7A00305		Royal Ontario Museum	G.H.J. de Kroon	Japan	Hokkaido		Shunkunitai Wild Bird Sanctuary	43.324	145.582	A	GU097232	A9/ A10	P2/ P2										0		2
Rallus indicus	ROMC524-08	KM 11 7A00311		Royal Ontario Museum	G.H.J. de Kroon	Japan	Hokkaido		Shunkunitai Wild Bird Sanctuary	43.324	145.582	A	GU097233	A8/ A10	P1/ P2										0		2
Rallus indicus	ROMC525-08	KM 3 7A00306		Royal Ontario Museum	G.H.J. de Kroon	Japan	Hokkaido		Shunkunitai Wild Bird Sanctuary	43.324	145.582	A	GU097234	A1/ A2	P1/ P2										0		2
Rallus indicus	ROMC526-08	KM 7 7A00310		Royal Ontario Museum	G.H.J. de Kroon	Japan	Hokkaido		Shunkunitai Wild Bird Sanctuary	43.324	145.582	A	GU097235	A9/ A9	P2/ P2										0		2
Rallus indicus	ROMC527-08	KM 20 7A00318		Royal Ontario Museum	G.H.J. de Kroon	Japan	Hokkaido		Shunkunitai Wild Bird Sanctuary	43.324	145.582	I	GU097236	A4/ A8	P1/ P2										0		2
Rallus indicus	ROMC529-08	KM 12 7A00312		Royal Ontario Museum	G.H.J. de Kroon	Japan	Hokkaido		Shunkunitai Wild Bird Sanctuary	43.324	145.582	A	GU097237	A9/ A10	P1/ P2										0		4
Rallus indicus	ROMC519-08	KM 1 7A00304		Royal Ontario Museum	G.H.J. de Kroon	Japan	Hokkaido		Shunkunitai Wild Bird Sanctuary	43.324	145.582	A	GU097239	A4/ A9	P1/ P2										0		1
Rallus indicus	ROMC520-08	KM 18 7A00316		Royal Ontario Museum	G.H.J. de Kroon	Japan	Hokkaido		Shunkunitai Wild Bird Sanctuary	43.324	145.582	A	GU097240	A5/ A10	P2/ P2										0		1
Rallus indicus	ROMC522-08	KM 15 7A00315		Royal Ontario Museum	G.H.J. de Kroon	Japan	Hokkaido		Shunkunitai Wild Bird Sanctuary	43.324	145.582	A	GU097241	A5/ A9	P1/ P2										0		1
Rallus indicus	ROMC521-08	KM 13 7A00313		Royal Ontario Museum	G.H.J. de Kroon	Japan	Hokkaido		Shunkunitai Wild Bird Sanctuary	43.324	145.582	A	GU097243	A4/ A5	P1/ P1										0		2
Rallus indicus	ROMC523-08	KM 21 7A00319		Royal Ontario Museum	G.H.J. de Kroon	Japan	Hokkaido		Shunkunitai Wild Bird Sanctuary	43.324	145.582	A	GU097254	A4/ A5	P2/ P2										0		1
Rallus indicus	ROMC530-08	KM 14 7A00314		Royal Ontario Museum	G.H.J. de Kroon	Japan	Hokkaido		Shunkunitai Wild Bird Sanctuary	43.324	145.582	I	GU097255	A7/ A9	P1/ P2										0		4
Rallus indicus	AROMD003-10	BKS 1012	UWBM46943	Burke Museum of Natural History and Culture		Russia	Sakhalinskaya Oblast	Gornozavodsk	Kitosiou Stream 21 km S, 3 km E	46.3667	141.883		HM474041	A5/ A10	P2/ P2										0		1
Rallus indicus	AROMD004-10	ENV 264	UWBM71815	Burke Museum of Natural History and Culture	E. V. Nesterov	Russia	Primorskiy Kray	Spasskiy Rayon	Gayvoron, 9 km W; Ozero Khanka, mouth of Spasovska river; tall reeds along the canals, river and lake; reed wet fields	44.7667	132.65		HM474040	A4/ A6	P2/ P2										0		2
Rallus indicus	AROMD005-10	RYA 803	UWBM75498	Burke Museum of Natural History and Culture	A. V. Tsvetkov	Russia	Primorskiy Kray	Spasskiy Rayon	Spass-Dal\'niy; near Ozero Khanka; 39 km N; 5 km E	46.9375	132.917	A	HM474039	A5/ A9	P1/ P2										0		2
Rallus indicus	AROMD006-10	VNS 222	UWBM75968	Burke Museum of Natural History and Culture	Vladimir N. Stonikov	Russia	Primorskiy Kray	Spasskiy Rayon	Spassk Dal'niy, near Ozero Khanka; 39 km N, 5 km E	44.9375	132.917	A	HM474038	A3/ A4	P1/ P2										0		2
Rallus indicus	AROMD007-10	RYA 1129	UWBM 83102	Burke Museum of Natural History and Culture	I.V.Ganitskiy	Russia	Sakhalinskaya Oblast	Nevel'skiy Rayon	Ostrov Sakhalin; Kitosia Bliz river mouth	46.3667	141.867	A	HM474037	A5/ A6	P1/ P1										0		2
Rallus indicus	AROMD008-10	RYA 1177	UWBM83150	Burke Museum of Natural History and Culture	A.V.Tsvetkov	Russia	Sakhalinskaya Oblast	Nevel'skiy Rayon	Ostrov Sakhalin; Kitosia Bliz river mouth	46.3667	141.867	A	HM474036	A5/ A9	P1/ P2										0		1
Rallus aquaticus	BROMB864-07	KM 11 P840884		Royal Ontario Museum	Gerard de Kroon	Kazakhstan	Almaty Oblysy	Lake Alakol	Lake Alakol	46.1667	81.5833	I	GU097206												0		1
Rallus aquaticus	BROMB862-07	KM 1 P840389		Royal Ontario Museum	Gerard de Kroon	Kazakhstan	Almaty Oblysy	Lake Alakol	Alakol	46.1667	81.5833	A	GU097207												0		2
Rallus aquaticus	BROMB863-07	KM 18 P840893		Royal Ontario Museum	Gerard de Kroon	Kazakhstan	Almaty Oblysy	Lake Alakol	Alakol	46.1667	81.5833	I	GU097208												0		2
Rallus aquaticus	ROMC735-08	KM 15 p840889		Royal Ontario Museum	G.H.J. de Kroon	Kazakhstan	Almaty Oblysy	Lake Alakol	Lake Alakol	46.1667	81.5833	A	GU097213	A11/ A12	P3/ P7										0		2
Rallus aquaticus	ROMC741-08	KM 9 p840799		Royal Ontario Museum	G.H.J. de Kroon	Kazakhstan	Almaty Oblysy	Lake Alakol	Lake Alakol	46.1667	81.5833	A	GU097214	A11/ A11	P6/ P6										0		1
Rallus aquaticus	ROMC740-08	KM 7 p840712		Royal Ontario Museum	G.H.J. de Kroon	Kazakhstan	Almaty Oblysy	Lake Alakol	Lake Alakol	46.1667	81.5833	A	GU097216	A11/ A11	P6/ P7										0		2
Rallus aquaticus	ROMC722-08	KM 10 p840883		Royal Ontario Museum	G.H.J. de Kroon	Kazakhstan	Almaty Oblysy	Dzhungarian Gate	Lake Alakol	46.1667	81.5833	I	GU097218	A11/ A12	P3/ P3										0		1
Rallus aquaticus	ROMC731-08	KM 23 p840900		Royal Ontario Museum	G.H.J. de Kroon	Kazakhstan	Almaty Oblysy		Lake Alakol	46.1667	81.5833	A	GU097219	A11/ A12	P8/ P9										0		1
Rallus aquaticus	ROMC730-08	KM 21 p840896		Royal Ontario Museum	G.H.J. de Kroon	Kazakhstan	Almaty Oblysy		Lake Alakol	46.1667	81.5833	I	GU097220	A11/ A11	P6/ P7										0		1
Rallus aquaticus	ROMC729-08	KM 20 p840895		Royal Ontario Museum	G.H.J. de Kroon	Kazakhstan	Almaty Oblysy		Lake Alakol	46.1667	81.5833	I	GU097221	A11/ A12	P3/ P6										0		3
Rallus aquaticus	ROMC728-08	KM 19 p840894		Royal Ontario Museum	G.H.J. de Kroon	Kazakhstan	Almaty Oblysy		Lake Alakol	46.1667	81.5833	I	GU097222	A11/ A11	P6/ P6										0		2
Rallus aquaticus	ROMC727-08	KM 17 p840892		Royal Ontario Museum	G.H.J. de Kroon	Kazakhstan	Almaty Oblysy		Lake Alakol	46.1667	81.5833	A	GU097223	A11/ A12	P3/ P6										0		2
Rallus aquaticus	ROMC726-08	KM 16 p840890		Royal Ontario Museum	G.H.J. de Kroon	Kazakhstan	Almaty Oblysy		Lake Alakol	46.1667	81.5833	I	GU097224	A11/ A12	P3/ P6										0		2
Rallus aquaticus	ROMC725-08	KM 14 p 840888		Royal Ontario Museum	G.H.J. de Kroon	Kazakhstan	Almaty Oblysy		Lake Alakol	46.1667	81.5883	A	GU097225	A11/ A11	P3/ P6										0		2
Rallus aquaticus	ROMC724-08	KM 13 p840887		Royal Ontario Museum	G.H.J. de Kroon	Kazakhstan	Almaty Oblysy		Lake Alakol	46.1667	81.5833	I	GU097226	A11/ A11	P6/ P7										0		2
Rallus aquaticus	ROMC723-08	KM 12 p840885		Royal Ontario Museum	G.H.J. de Kroon	Kazakhstan	Almaty Oblysy		Lake Alakol	46.1667	81.5833	I	GU097227	A11/ A11	P6/ P6										0		2
Rallus aquaticus	ROMC719-08	KM 8 p840796		Royal Ontario Museum	G.H.J. de Kroon	Kazakhstan	Almaty Oblysy	Lake Alakol	Lake Alakol	46.1667	81.5833	A	GU097228												0		2
Rallus aquaticus	ROMC513-08	KM 22 P840899		Royal Ontario Museum	G.H.J. de Kroon	Kazakhstan	Almaty Oblysy	Lake Alakol	Lake Alakol	46.1667	81.5833	A	GU097248	A12/ A12	P6/ P6										0		2
Rallus aquaticus	ROMC518-08	KM VII		Royal Ontario Museum	G.H.J. de Kroon	Latvia		Lake Pape, Liepaja region	Lake Pape	56.16	21.027	I	GU097238												0		2
Rallus aquaticus	ROMC516-08	KM IX		Royal Ontario Museum	G.H.J. de Kroon	Latvia		Liepaja region	Lake Pape	56.16	21.027	A	GU097242	A11/ A12	P6/ P7										0		2
Rallus aquaticus	ROMC514-08	KM VI		Royal Ontario Museum	G.H.J. de Kroon	Latvia		Lake Engure	Engures Ezers	57.271	23.075	A	GU097244	A11/ A11	P6/ P7										0		2
Rallus aquaticus	ROMC517-08	KM VIII		Royal Ontario Museum	G.H.J. de Kroon	Latvia		Liepaja region	Lake Pape	56.16	21.027	I	GU097245	A11/ A11	P6/ P9										0		1
Rallus aquaticus	ROMC510-08	KM I		Royal Ontario Museum	G.H.J. de Kroon	Latvia		Lake Engure	Engures Ezers	57.271	23.075	I	GU097246	A11/ A11	P8/ P9										0		1
Rallus aquaticus	ROMC511-08	KM III		Royal Ontario Museum	G.H.J. de Kroon	Latvia		Lake Engure	Engures Ezers	57.271	23.075	A	GU097247	A11/ A11	P9/ P9										0		2
Rallus aquaticus	ROMC512-08	KM IV		Royal Ontario Museum	G.H.J. de Kroon	Latvia		Lake Engure	Engures Ezers	57.271	23.075	A	GU097249	A11/ A12	P3/ P6										0		2
Rallus aquaticus	ROMC509-08	KM 46 1311865		Royal Ontario Museum	Gerard de Kroon	Netherlands	Gelderland		Vuren	51.825	5.047	A	GU097204	A11/ A11											0		2
Rallus aquaticus	ROMC506-08	KM 45 1311863		Royal Ontario Museum	Gerard de Kroon	Netherlands	Gelderland		Vuren	51.825	5.047	A	GU097205	A11/ A11	P6/ P7										0		3
Rallus aquaticus	ROMC508-08	KM 48 1311871		Royal Ontario Museum	G.H.J. de Kroon	Netherlands	Gelderland		Zuilichem	51.81	5.134	A	GU097251	A11/ A11	P6/ P9										0		1
Rallus aquaticus	ROMC505-08	KM 47 1311866		Royal Ontario Museum	G.H.J. de Kroon	Netherlands	Gelderland		Vuren	51.825	5.047	A	GU097252	A11/ A11	P3/ P9										0		1
Rallus aquaticus	AROMD002-09	KM 3 P606980	ROM	Royal Ontario Museum	Gerard de Kroon	Russia		Lake Tschjany	Kargat/Tsjoelim delta	54.6372	78.2612	I	GU097203
Rallus aquaticus	ROMC515-08	KM 2 P606979	ROM	Royal Ontario Museum	Gerard de Kroon	Russia		Lake Tschjany	Kargat/Tsjoelim delta	54.6372	78.2612	I	GU097202	A11/ A11	P6/ P8										0		3
Rallus aquaticus	ROMC720-08	KM 14 p940112		Royal Ontario Museum	Gerard de Kroon	Russia		Lake Tschjany	Kargat/Tsoelim delta	54.6372	78.2612	A	GU097209												0		1
Rallus aquaticus	ROMC721-08	KM 6		Royal Ontario Museum	Gerard de Kroon	Russia		Lake Tschjany	Kargat/Tsjoelim delta	54.6372	78.2612	I	GU097210	A11/ A11	P6/ P9										0		3
Rallus aquaticus	ROMC737-08	KM 9 p259998		Royal Ontario Museum	G.H.J. de Kroon	Russia		Lake Tschjany	Kargat/Tsjoelim delta	54.6372	78.2612	I	GU097211	A11/ A11	P6/ P9										0		1
Rallus aquaticus	ROMC736-08	KM 16 p 940114		Royal Ontario Museum	G.H.J. de Kroon	Russia		Lake Tschjany	Kargat/Tsjoelim delta	56.6228	78.2193	I	GU097212	A11/ A12	P2/ P6										0		1
Rallus aquaticus	ROMC739-08	KM 22 p940205		Royal Ontario Museum	G.H.J. de Kroon	Russia		Lake Tschjany	Kargat/Tsjoelim delta	54.6372	78.2612		GU097215	A11/ A12	P6/ P6										0		2
Rallus aquaticus	ROMC738-08	KM 21 p940037		Royal Ontario Museum	G.H.J. de Kroon	Russia		Lake Tschjany	Kargat/Tsjoelim delta	54.6372	78.2612	I	GU097217	A11/ A11	P3/ P9										0		1
Rallus aquaticus	ROMC653-08	KM 1 P606973		Royal Ontario Museum	G.H.J. de Kroon	Russia		Lake Tschjany	Kargat/Tsjoelim delta	54.6372	78.2612	A	GU097229	A11/ A11	P6/ P6										0		4
Rallus aquaticus	ROMC732-08	KM 11 p940107		Royal Ontario Museum	G.H.J. de Kroon	Russia		Lake Tschjany	Kargat/Tjoelim delta	56.6228	78.2193	I	GU097253												0		2
Rallus aquaticus	ROMC718-08	KM 13 p940111		Royal Ontario Museum	G.H.J. de Kroon	Russia		Lake Tschjany	Kargat/Tsjoelim delta	54.6372	78.2612	I	GU097256												0		2
Rallus aquaticus	ROMC714-08	KM 5 p606990		Royal Ontario Museum	G.H.J. de Kroon	Russia		Lake Tschjany	Kargat Tsjoelim delta	56.6228	78.2192	I	GU097257	A11/ A11	P3/ P6
Rallus aquaticus	ROMC715-08	KM 7 p259999		Royal Ontario Museum	G.H.J. de Kroon	Russia		Lake Tschjany	Kargat/Tsjoelim delta	54.6372	78.2612	I	GU097258	A11/ A12	P6/ P8
Rallus aquaticus	ROMC716-08	KM 8 p260000		Royal Ontario Museum	G.H.J. de Kroon	Russia		Lake Tschjany	Kargar/Tsjoelim delta	54.6372	78.2612		GU097259	A11/ A11	P6/ P8
Rallus aquaticus	ROMC713-08	KM 4 p606985		Royal Ontario Museum	G.H.J. de Kroon	Russia		Lake Tschjany	Kargat/Tsjoelim delta	54.6372	78.2612	I	GU097260		P6/ P8
Rallus aquaticus	ROMC717-08	KM 10 p940017		Royal Ontario Museum	G.H.J. de Kroon	Russia		Lake Tschjany	Kargat/ Tsjoelim delta	54.6372	78.2612	I	GU097261	A11/ A11	P6/ P7
Rallus aquaticus	ROMC663-08	KM 17 P940124		Royal Ontario Museum	G.H.J. de Kroon	Russia		Lake Tschjany	Kargat/Tsjoelim delta	54.6372	78.2612	I	GU097262
Rallus aquaticus	BISE368-08	BISE-Aves383	NRM20076082	Swedish Museum of Natural History		Sweden	Gotland	Etelhem		57.3585	18.5073	A	GU572070
Rallus aquaticus	BISE185-08	BISE-Aves180	NRM20056055	Swedish Museum of Natural History		Sweden	Halland	Varberg, Himlean, Kvarnagarden		57.1138	12.2979	A	GU572071
Rallus aquaticus	BON386-07	NHMO-BC386		Natural History Museum, University of Oslo	Kaj Svahn/Mans Karlsson	Sweden			Falsterbo, Flommen	55.37	12.8		GU571603
Rallus aquaticus	BON007-06	NHMO-BC7	L-11532	Natural History Museum, University of Oslo	Dag Torenfeldt	Norway	Oslo		Oslo	59.92	10.7	A	GU571604
																									0		1
Nuclear Alleles	Genbank numbers
ADH5
A1	HM241663
A2	HM241664
A3	HM241665
A4	HM241666
A5	HM241667
A6	HM241668
A7	HM241669
A8	HM241670
A9	HM241671
A10	HM241672
A11	HM241673
A12	HM241674
PTPN12
P1	HM241679
P2	HM241680
P3	HM241681
P4	HM241682
P5	HM241683
P6	HM241684
P7	HM241685
P8	HM241686
P9	HM241687
